# Supplementary material for: Toward the Development of a Pan-Lyssavirus Vaccine
Source: Viruses. 2024 Jul 10;16(7):1107. doi: 10.3390/v16071107 (PMC11281706; doi:10.3390/v16071107)
Supplement: Supplementary file 1 [file viruses-16-01107-s001.zip]

Archive with 1 entries (1 files):
- viruses-3019138-supplementary.pdf
